# Supplementary material for: The Unseen Aftermath: Associations Between the COVID-19 Pandemic and Shifts in Mortality Trends in Japan
Source: Int J Environ Res Public Health. 2025 Jan 8;22(1):74. doi: 10.3390/ijerph22010074 (PMC11765402; doi:10.3390/ijerph22010074)
Supplement: Supplementary file 1 [file ijerph-22-00074-s001.zip]

Archive with 1 entries (1 files):
- ijerph-3345748-supplementary.pdf
